# Supplementary material for: Activation of Bisulfite with Pyrophosphate-Complexed Mn(III) for Fast Oxidation of Organic Pollutants
Source: Int J Environ Res Public Health. 2022 Aug 1;19(15):9437. doi: 10.3390/ijerph19159437 (PMC9368537; doi:10.3390/ijerph19159437)
Supplement: Supplementary file 1 [file ijerph-19-09437-s001.zip]

Archive with 1 entries (1 files):
- ijerph-1817028-supplementary.pdf
